# Supplementary material for: Serum Proteome Signatures of Anti-SARS-CoV-2 Vaccinated Healthcare Workers in Greece Associated with Their Prior Infection Status
Source: Int J Mol Sci. 2022 Sep 5;23(17):10153. doi: 10.3390/ijms231710153 (PMC9456361; doi:10.3390/ijms231710153)
Supplement: Supplementary file 1 [file ijms-23-10153-s001.zip]

Archive with 1 entries (1 files):
- ijms-1870902-supplementary.pdf
